# Supplementary material for: New Insights into the Interaction of Class II Dihydroorotate Dehydrogenases with Ubiquinone in Lipid Bilayers as a Function of Lipid Composition
Source: Int J Mol Sci. 2022 Feb 23;23(5):2437. doi: 10.3390/ijms23052437 (PMC8910288; doi:10.3390/ijms23052437)
Supplement: Supplementary file 1 [file ijms-23-02437-s001.zip]

Archive with 1 entries (1 files):
- ijms-1542747-supplementary.pdf
